# Supplementary material for: Pathophysiological Changes and the Role of Notch-1 Activation After Decompression in a Compressive Spinal Cord Injury Rat Model
Source: Front Neurosci. 2021 Jan 28;15:579431. doi: 10.3389/fnins.2021.579431 (PMC7876297; doi:10.3389/fnins.2021.579431)
Supplement: Supplementary file 3 [file Table_1.XLSX]

## Sheet: Sheet1
Descriptive Statistics
	N	Mean	Std. Deviation	Minimum	Maximum
IHC_HIF_Sham	6	13.4449	9.42876	1.5454	29.545
IHC_HIF_CCSCI	6	268.884	120.028	98.3453	442.342
IHC_HIF_CCSCI+decompression	6	86.6992	60.2669	11.2353	158.567
qPCR_HIF_Sham	4	1	0	1	1
qPCR_HIF_CCSCI	4	2.88	0.55269	2.13	3.37
qPCR_HIF_CCSCI+decompression	5	1.606	0.396396	1.13	2.02
IHC_VEGF_Sham	6	43.0107	22.7681	11.3434	78.454
IHC_VEGF_CCSCI	6	51.175	32.5262	16.663	101.266
IHC_VEGF_CCSCI+decompression	6	268.771	164.261	104.456	574.567
IHC_vWF_Sham	6	22.4526	15.4418	6.57893	46.4567
IHC_vWF_CCSCI	6	29.4302	22.7678	10.8853	67.8834
IHC_vWF_CCSCI+decompression	6	151.857	47.755	98.364	213.773
qPCR_MMP2_Sham	4	1	0	1	1
qPCR_MMP2_CCSC	4	2.204	0.444196	1.677	2.61
qPCR_MMP2_CCSCI+decompression	5	1.41866	0.420631	0.9811	2.11
qPCR_MMP9_Sham	4	1	0	1	1
qPCR_MMP9_CCSC	4	1.65	0.369685	1.2	2.1
qPCR_MMP9_CCSCI+decompression	5	1.10046	0.136226	0.992	1.331
qPCR_Notch1_Sham	4	1	0	1	1
qPCR_Notch1_CCSCI	4	1.0775	0.200229	0.89	1.27
qPCR_Notch1_CCSCI+decompression	5	2.708	0.461595	1.98	3.12
qPCR_Hes1_Sham	4	1	0	1	1
qPCR_Hes1_CCSCI	4	1.0725	0.178209	0.88	1.31
qPCR_Hes1_CCSCI+decompression	5	2.688	0.410268	2.22	3.31
qPCR_HIF_CCSCI	4	1	0	1	1
qPCR_HIF_CCSCI+decompression+NC	5	0.374	0.121778	0.23	0.54
qPCR_HIF_CCSCI+decompression+DAPT	5	0.392	0.110318	0.22	0.51
IHC_Notch1_CCSCI	6	32.8836	16.6706	7.4748	56.5849
IHC_Notch1_CCSCI+decompression+NC	6	361.596	212.274	102.478	657.686
IHC_Notch1_CCSCI+decompression+DAPT	6	33.3484	22.2879	4.47395	65.4839
IHC_Hes1_CCSCI	6	16.5379	14.8399	3.435	43.434
IHC_Hes1_CCSCI+decompression+NC	6	94.3922	27.4689	63.384	143.273
IHC_Hes1_CCSCI+decompression+DAPT	6	17.0364	14.3055	5.343	37.58
qPCR_Notch1_CCSCI	4	1	0	1	1
qPCR_Notch1_CCSCI+decompression+NC	5	2.584	0.575439	1.87	3.24
qPCR_Notch1_CCSCI+decompression+DAPT	5	1.166	0.268291	0.87	1.54
qPCR_Hes1_CCSCI	4	1	0	1	1
qPCR_Hes1_CCSCI+decompression+NC	5	2.658	0.582726	1.98	3.31
qPCR_Hes1_CCSCI+decompression+DAPT	5	0.898	0.182126	0.67	1.12
IHC_VEGF_CCSCI	6	35.0134	27.9074	13.2745	87.476
IHC_VEGF_CCSCI+decompression+NC	6	246.7	89.8652	140.576	365.484
IHC_VEGF_CCSCI+decompression+DAPT	6	44.4507	22.0069	19.2876	76.4839
IHC_vWF_CCSCI	6	23.4332	15.3414	7.4885	43.5786
IHC_vWF_CCSCI+decompression+NC	6	163.251	56.2547	98.2685	247.585
IHC_vWF_CCSCI+decompression+shNotch-1	6	18.0332	9.64059	9.47895	34.8906
qPCR_qPCR_MMP2_CCSCI	4	1	0	1	1
qPCR_qPCR_MMP2_CCSCI+decompression+NC	5	0.426	0.128569	0.22	0.55
qPCR_qPCR_MMP2_CCSCI+decompression+DAPT	5	1.14	0.288097	0.8	1.5
qPCR_qPCR_MMP9_CCSCI	4	1	0	1	1
qPCR_qPCR_MMP9_CCSCI+decompression+NC	5	0.548	0.134239	0.41	0.71
qPCR_qPCR_MMP9_CCSCI+decompression+DAPT	5	1.1052	0.233871	0.79	1.41
One-Sample Kolmogorov-Smirnov Test
		IHC_HIF_Sham	IHC_HIF_CCSCI	IHC_HIF_CCSCI+decompression	qPCR_HIF_Sham	qPCR_HIF_CCSCI	qPCR_HIF_CCSCI+decompression	IHC_VEGF_Sham	IHC_VEGF_CCSCI	IHC_VEGF_CCSCI+decompression	IHC_vWF_Sham	IHC_vWF_CCSCI	IHC_vWF_CCSCI+decompression	qPCR_MMP2_Sham	qPCR_MMP2_CCSC	qPCR_MMP2_CCSCI+decompression	qPCR_MMP9_Sham	qPCR_MMP9_CCSC	qPCR_MMP9_CCSCI+decompression	qPCR_Notch1_Sham	qPCR_Notch1_CCSCI	qPCR_Notch1_CCSCI+decompression	qPCR_Hes1_Sham	qPCR_Hes1_CCSCI	qPCR_Hes1_CCSCI+decompression	qPCR_HIF_CCSCI	qPCR_HIF_CCSCI+decompression+NC	qPCR_HIF_CCSCI+decompression+DAPT	IHC_Notch1_CCSCI	IHC_Notch1_CCSCI+decompression+NC	IHC_Notch1_CCSCI+decompression+DAPT	IHC_Hes1_CCSCI	IHC_Hes1_CCSCI+decompression+NC	IHC_Hes1_CCSCI+decompression+DAPT	qPCR_Notch1_CCSCI	qPCR_Notch1_CCSCI+decompression+NC	qPCR_Notch1_CCSCI+decompression+DAPT	qPCR_Hes1_CCSCI	qPCR_Hes1_CCSCI+decompression+NC	qPCR_Hes1_CCSCI+decompression+DAPT	IHC_VEGF_CCSCI	IHC_VEGF_CCSCI+decompression+NC	IHC_VEGF_CCSCI+decompression+DAPT	IHC_vWF_CCSCI	IHC_vWF_CCSCI+decompression+NC	IHC_vWF_CCSCI+decompression+shNotch-1	qPCR_qPCR_MMP2_CCSCI	qPCR_qPCR_MMP2_CCSCI+decompression+NC	qPCR_qPCR_MMP2_CCSCI+decompression+DAPT
N		6	6	6	4	4	5	6	6	6	6	6	6	4	4	5	4	4	5	4	4	5	4	4	5	4	5	5	6	6	6	6	6	6	4	5	5	4	5	5	6	6	6	6	6	6	4	5	5
Normal Parametersa,b	Mean	13.4449	268.884	86.6992	1	2.88	1.606	43.0107	51.175	268.771	22.4526	29.4302	151.857	1	2.204	1.41866	1	1.65	1.10046	1	1.0775	2.708	1	1.0725	2.688	1	0.374	0.392	32.8836	361.596	33.3484	16.5379	94.3922	17.0364	1	2.584	1.166	1	2.658	0.898	35.0134	246.7	44.4507	23.4332	163.251	18.0332	1	0.426	1.14
	Std. Deviation	9.42876	120.028	60.2669	.000e	0.55269	0.396396	22.7681	32.5262	164.261	15.4418	22.7678	47.755	.000e	0.444196	0.420631	.000e	0.369685	0.136226	.000e	0.200229	0.461595	.000e	0.178209	0.410268	.000e	0.121778	0.110318	16.6706	212.274	22.2879	14.8399	27.4689	14.3055	.000e	0.575439	0.268291	.000e	0.582726	0.182126	27.9074	89.8652	22.0069	15.3414	56.2547	9.64059	.000e	0.128569	0.288097
Most Extreme Differences	Absolute	0.204641	0.151804	0.174537		0.224773	0.233659	0.183276	0.224365	0.256571	0.178823	0.25444	0.183944		0.269184	0.306127		0.196207	0.266245		0.284242	0.253315		0.255596	0.201828		0.209953	0.20018	0.161702	0.199496	0.176841	0.3063	0.220417	0.270261		0.17982	0.168067		0.248386	0.165704	0.306851	0.176352	0.191955	0.189935	0.189455	0.275128		0.21987	0.197592
	Positive	0.204641	0.151804	0.174537		0.187655	0.164699	0.162737	0.224365	0.256571	0.178823	0.25444	0.155364		0.180355	0.306127		0.196207	0.266245		0.284242	0.186047		0.255596	0.201828		0.209953	0.142391	0.128402	0.199496	0.154569	0.3063	0.220417	0.270261		0.17982	0.168067		0.226496	0.141476	0.306851	0.176352	0.176293	0.165558	0.189455	0.275128		0.167407	0.197592
	Negative	-0.165544	-0.117296	-0.159231		-0.224773	-0.233659	-0.183276	-0.144333	-0.158576	-0.151983	-0.207672	-0.183944		-0.269184	-0.149868		-0.196207	-0.212965		-0.276859	-0.253315		-0.158686	-0.135251		-0.133714	-0.20018	-0.161702	-0.137681	-0.176841	-0.18863	-0.129481	-0.206849		-0.170442	-0.134953		-0.248386	-0.165704	-0.218	-0.143006	-0.191955	-0.189935	-0.127196	-0.187456		-0.21987	-0.182488
Test Statistic		0.204641	0.151804	0.174537		0.224773	0.233659	0.183276	0.224365	0.256571	0.178823	0.25444	0.183944		0.269184	0.306127		0.196207	0.266245		0.284242	0.253315		0.255596	0.201828		0.209953	0.20018	0.161702	0.199496	0.176841	0.3063	0.220417	0.270261		0.17982	0.168067		0.248386	0.165704	0.306851	0.176352	0.191955	0.189935	0.189455	0.275128		0.21987	0.197592
Asymp. Sig. (2-tailed)		.200c,d	.200c,d	.200c,d		.c,f	.200c,d	.200c,d	.200c,d	.200c,d	.200c,d	.200c,d	.200c,d		.c,f	.142c		.c,f	.200c,d		.c,f	.200c,d		.c,f	.200c,d		.200c,d	.200c,d	.200c,d	.200c,d	.200c,d	.082c	.200c,d	.195c		.200c,d	.200c,d		.200c,d	.200c,d	.081c	.200c,d	.200c,d	.200c,d	.200c,d	.174c		.200c,d	.200c,d
a. Test distribution is Normal.
b. Calculated from data.
c. Lilliefors Significance Correction.
d. This is a lower bound of the true significance.
e. The distribution has no variance for this variable. One-Sample Kolmogorov-Smirnov Test cannot be performed.
f. Significance can not be computed because sum of case weights is less than 5.
[truncated: 3 more columns]
